# Supplementary material for: Health system actors’ perspectives of prescribing practices in public health facilities in Eswatini: A Qualitative Study
Source: PLoS One. 2020 Jul 9;15(7):e0235513. doi: 10.1371/journal.pone.0235513 (PMC7347100; doi:10.1371/journal.pone.0235513)
Supplement: S1 Data — (XLSX) [file pone.0235513.s009.xlsx]

## Sheet: Sheet1
Code	Comment
Addition of new medicines to STG/EML: Doctors from facilities motivate (including evidence) for addition.Motivation then goes to the NEMLC which approves for item to be added. Item then undergoes the tender process before being procured and available for facilitie to order.
Benefits of using medicines rationally: curbing AMR
Challenges on RMU: No clear instruction on how to dispose of expired medicine
Challenges to additiion of new medicines to STG/EML: Process not properly followed because facilities do not have functional PTCs. Also, the NEMLC doe not pharmacologists and pharmacoepidemiologists, or someone with a background in health finance economics
Challenges to addition of new medicines:no pharmacoeconomist to do cost-effective analyses of new motivations
Challenges to RMU at clinic level: large volumes of patients to be seen.
Challenges to RMU trainings: lots of rotations for nurses hence difficult to know whether all facilities have trained people
Challenges to RMU: Clinics in the region ot communicating on stock availability and sharing stock
Challenges to RMU: Facilities under-staffed. Staff demotivated - working in the same area everyday hence not working wholeheartedly (lack of dedication)
Challenges to RMU: No sensitivity tests for antibiotics
Challenges to RMU: Non-medical staff (orderlies handling medicines in clinics). Nurses under-staffed therefore not able to all the activities including pharmacy work.
Challenges to RMU: Nurses overwhelmed with activities in clinics
Challenges to RMU: Polypharmacy particularly for chronic conditions - patients not assessed before prescription is written
Challenges to RMU: Poor accountability on stock availability by CMS, CMS supplying inadequate quantities
Challenges to RMU: Prescribers giving in to patients' requests due to high volumes of patients in health facilities
Challenges to RMU: PTCs in facilities not functional
Challenges to RMU: Stock-outs
Challenges to RMU:Storerooms not lockable - security for medicines a big challenge
Challenges to RMU; Issues relating to stock take a long time to get to the regional matron
Challenges to STG/EML: Facilities not using them - on visit to facilities yu will not find these easily accessible - staff has to look for them
Challenges to use of STG/EML: Does not cater for tertiary level
Challenges to use of STG/EML: Providers not comfortable to check guidelines in front of patients
Challenges to using STG/EML: Not user-friendly, too bulky
Country practicing RMU: not 100% - no sensitivity tests for antibiotics
Country practicing RMU: Yes, at hospitals and health centres - pharmacists and pharm techs handling medicines
Dealing with motivations where PTCs are not functioning: Pharmacists review documents and send motivations to NEMLC
Feedback on guideline: good- people seeing the value of guideline but there still needs to be improvement in the use of the guideline
Feedback on guideline: some conditions are not included in the guideline, inadeuate treatment recommended for certain conditions, hospitals want a guideline tailored for them as the current guideline is for primary healthcare level.
Future plans for RMU Intervebtions: revision and launcing of revised STG/EML coupled with training
Future plans for STG/EML: Improve user-friendliness by having it available as an app
Future plans for STG/EML: To be reviewed to include tertiary level
Guideline development process: participatory approach with stakeholders from MOH, Nursing, Doctors and Pharmacy personnel. Private sector, academics, physicians, internal med specialists, paediatricians
Guideline development processes: bottom-up approach, evidence based processes - ownership of the guideline was key in the process
Guideline implementation: on-site training, giving out printed copies and CDs
Implementation of guideline: through training
Interventions to RMU: Task team commissioned by the Prime Minister in May 2017 - made recoomendations which have been approved by Cabinet
Involvement in RMU Activities in the country: partner supporting government since 2010 - development of STG/EML.
Involvement in RMU: Development, and implementation of the guideline. Guideline to soon be reviewed
Link between MOH and health facilities and transfer of information: through NEMLC, PTCs and pharmacists
Motivation for addition of a new medicine: Evidence-based motivattions addressed through PTCs and NEMLC
Motivations for clinic: RHMT in regions. 2 regions have regional pharmacist, other 2 regions Clinic supervisors handle motivations
Reasons for developing STG/EML: Physicians practicing in the country are trained outside Swaziland and bring what they know /how they were taught to prescribe - hence STG/EML to standardize prescribing practices.
Reasons for developing STG/EML: To make sure that the country has access to eefective, cost-effective, and high quality medicines. To streamline activities and buy medicines in large quantities instead of small orders every now and then which are costly
Reasons for treating symptoms and not diagnoses: ignorance, not following the guideline, satisfying the patient
Recommendations from Prince Sikelela report: 165 pharm assistants to be deployed to facilities. Directorate to ensure that PTCs are functional in bigger facilities. SMOs to enure PTC meetings are taking place in facilities - send minutes to the Director and copy in Chief Pharmacist
Recommendations to improve RMU: Changing focus on RMU from providers to consumers
Recommendations to improve RMU: Compliance with guidelines, functioning PTCs, educating prescribers, educating patients, educating politicians and civil societies
Recommendations to improve RMU: Deployment of pharm assistants
Recommendations to improve RMU: Functional PTCs in facilities - the biggest challenge is doctors viewing PTCs as a "pharmacy thing"
Recommendations to improve RMU: Pharmacy assistants deployed to clinics. SANU produces this cadre of personnel though most of them then upgrade to Pharm Techs - not sure if the government can afford to have pharm techs at clinic level.
Recommendations to improve RMU: Regional pharmacist to help with dispensing and managing pharmaceuticals
Recommendations to improve RMU: talking to communities through radio shows.
Recommendations to improve RMU: Training, deployment of dispensers/pharmacy assistants or regional pharmacists to facilities
Recommendations to improve RMU: Training, supervision, mentorship
Recommendations to improve: Deployment of pharmacy personnel, trainin
RMU and Consumers: MOH at the moment does not have a system in place to follow up on use of medicines by consumers. For adverse drug reporting happening in facilities there is a pharmacovigilance unit - challenge is there is under-reporting of ADRs by facilities.
RMU and consumers: MOH looking at ways to have patients directly reporting ADRs to pharmacovigilance unit
RMU and Consumers: MOH planning on reaching out to patients and sensitizing them when the Medicines Act has been enacted. During the sensitization, MOH plans to also talk to communities about RMU.
RMU and Consumers: The Minister proposed home visits to see if patients are using medicines rationally - cumbersome excercise which hasn't been shelved. Ministry is stil working out ways of making this happen
RMU Definition: prescribing for right patient, right condition, appropriate dose. From patients' perspective - using medicine as advised by HCprofessional, looking at the duration and frequency of the treatment.
RMU Definition: prescribing to right medication to right patient, not over-prescribing antibiotics
RMU Definition: proper storage of medicines, avoiding over- and under-stocking, avoiding polypharmacy, treating diagnoses and not symptoms
RMU Definition: using medicines in a cost-effective manner and ensuring that there are no unnecessary expiries that are costly to the government. Also observing FIFO practices
RMU Definitions: prescribing medicines for the right condition and patient.
RMU Definiton: Relies on prescriber following stipulated protocols and patient following guidance and advice on how to use medicine
RMU Interventions - pharm assistants posts to be created for clinics to ensure that qualified people are handling medicines
RMU Interventions: MOH thinking of ways to reach out to communities - e.g. teaching RMU in schools
RMU Interventions: monthly sniour members meeting with SMOs present - enforce functionality of PTCs
RMU Interventions: one-week trainings for regions. Facility representatives invited to a central place - efforts made to ensure continued service delivery in facilities during trainings. Pharmacists from MOH (supported by partners) conduct trainings
RMU Interventions: PTCs and STG/EML targeting providers - nothing for patients.
RMU Interventions: Regional PTC
RMU Interventions: STG/EML
RMU Interventions: STG/EML in clinics. PTCs in health centres and hospitals
Seniour staff members meeting: attended by SMOs and clinics not represnted - with approval of posts for Regional Pharmacist, the clinics will also be represnted
STG/EML and hospital; consciuos decision was made to start with guidelines for primary health care. Hspitals do nt have a guideline at this stage
Stock-outs and RMU: Stock-outs not a challenge. Ordering from facilities a challenge -ordering wrong quantities due to poor stock management practices
