# Supplementary material for: Health system actors’ perspectives of prescribing practices in public health facilities in Eswatini: A Qualitative Study
Source: PLoS One. 2020 Jul 9;15(7):e0235513. doi: 10.1371/journal.pone.0235513 (PMC7347100; doi:10.1371/journal.pone.0235513)
Supplement: S2 Data — (XLSX) [file pone.0235513.s010.xlsx]

## Sheet: Sheet1
Code	Comment
Benefits of using medicines rationally: giving best healthcare, patients won't have to do many visits to facility
Challenges t using the guideline: uncomfortable to open in front of the patients
Challenges to adhering to guideline: the guideline recommends use of medicines that are not allowed (according to the order fom) to be at clinic level
Challenges to curbing irrational prescribing: prescribers get offended, feel undermined, refuse to change prescription
Challenges to functioning of PTC: Pharmacy under-staffed (15 doctors, 2 pharm techs)
Challenges to functioning PTC: No human resources, staff not attending meetings
Challenges to practicing RMU: Stock-outs
Challenges to RMU and Consumers: Orderlies dispense medicines
Challenges to RMU and Consumers: polypharmacy to satisfy patient
Challenges to RMU: Certain medicines not allowed to be available at clinic level
Challenges to RMU: CMS supplying stock that was not ordered with short shelf lives
Challenges to RMU: CMS supplying stock with short shelf lives
Challenges to RMU: CMS takes a long time to process orders so facility ends up procuring their own medicines
Challenges to RMU: Cuban doctors prescribing irraionally
Challenges to RMU: Difficult to follow guidelines as it's expensive to buy the facility's medicines
Challenges to RMU: Facilities not receiving the amounts they ordered from CMS i.e. receiving less than what they ordered
Challenges to RMU: Facility is easily accessible to patients who most of the timepresent with vague symptoms are not happy to be sent home with no medication. End up prescribing to please patient
Challenges to RMU: Gaps in translation of information to staff in facilities
Challenges to RMU: Government not having enough stock
Challenges to RMU: Inconsistent supply of medicines e.g antiseptic solutions for cleaning wounds
Challenges to RMU: Irrational prescribing according to symptoms. Poor history taking by prescribers
Challenges to RMU: Irrational prescribing for NCDs
Challenges to RMU: Lack of communication between CMS and facilities on medicines out of stock
Challenges to RMU: Lack of knowlegde of pharmacy issues - stock management and prescribing according to guideline
Challenges to RMU: language barrier - facility at the border to Mozambique so receive a lot of patients who cannot speak the local language. Language barrier with the elderly
Challenges to RMU: Less stock than ordered supplied
Challenges to RMU: New staff coming to facility or coming from school tend to under or over prescribe - to curb this, facility then orients that person
Challenges to RMU: No direct communication with Regional Pharmacist
Challenges to RMU: No pharmacy assistant
Challenges to RMU: No space to keep pharmaceuticals
Challenges to RMU: No supervision/mentoring
Challenges to RMU: No training
Challenges to RMU: No training on pharmaceuticals once posted to a facility
Challenges to RMU: No transfer of RMU skills due to short-staffing. Pharm tech is about to retire and there is no one to transfer skills too. She will only be replaced when gone - without transfering skills to the new person.
Challenges to RMU: Not used to the guideline
Challenges to RMU: Nurses not trained at school on how much medicines to give
Challenges to RMU: Orderlies dispensing
Challenges to RMU: Overuse of injections e.g. diclofenac which the mother facility does not supply
Challenges to RMU: Patients cannot afford medicines
Challenges to RMU: Pharm techs not wanting t work in government acility due to little remuneration
Challenges to RMU: Pharmacy personnel being taken to task for questioning prescribers' prescriptions
Challenges to RMU: Pharmacy staff not attending to national meetings on developments in the pharmacy sector. The matrons go and do not share information on their return
Challenges to RMU: Prescribers refusing to cooperate with pharmacy personnel on prescriptions that have too many medicines or duplicates of medicines
Challenges to RMU: Prescribing out of the guideline due to severity of clinical conditions
Challenges to RMU: Prescribing out of the guideline, treating symptoms and not diagnosis, polypharmacy
Challenges to RMU: Recommended treatments in the guideline not supplied from CMS
Challenges to RMU: Shortage of chronic medicines (for DM and HTN)
Challenges to RMU: Some antibiotics for illnesses are not listed in the guideline
Challenges to RMU: Staff not ordering enough medicines from CMS
Challenges to RMU: Stock outs
Challenges to RMU: Stock outs and lack of communication from CMS
Challenges to RMU: Stock outs and lots of expired stock
Challenges to RMU: Stock outs due to CMS not supplying the quantities ordered.
Challenges to RMU: Stock that is about to expire pushed to facilities by CMS
Challenges to RMU: Stock-outs
Challenges to RMU: Stock-outs and irrational prescribing of antibiotics
Challenges to RMU: Stock-outs and lack of knowledge on what is available at CMS
Challenges to RMU: Stock-outs and over use of family planning injections
Challenges to RMU: Stock-outs at CMS and Swazi Med
Challenges to RMU: Stock-outs not a problem - facility can buy whatevr is not available from CMS
Challenges to RMU: Stock-outs not a problem but delivering half of what was ordered a bigissues and also delivering orders late
Challenges to RMU: Stock-outs, not knowing the condition and hence struggling to treat it - in that case facility refers
Challenges to RMU: Supply of stock with short shelf lives
Challenges to RMU: Time and volume of patients
Challenges to RMU: When CMS experiences stock outs they do not deliver, when they get stock they over-supply, even medicines that facilities did not order and the burden is then on the facility to returm those medicines to CMS or share with other facilities
Challenges to STG/EML Use: Shyness to open the guideline in front of patient
Challenges to stock availability: orders take a long route to get to CMS- sometimes the orders do not even get to CMS
Challenges to using guideline: it's easy and user friendly but would be easier presented in a chart than a book
Challenges to using Guideline: staff shy to open guideline in front of patient
Challenges to using guidelines: Stock-outs
Communication between CMS and facility on stock availability: CMS does not communicate on medicines not supplied on orders or even say when medicines that were out of stock are available
Concerns on management of prevalent conditons: focus is mainly on communicable diseases (medicnes and training), nothing is being done for non-communicable diseases yet they are also on the rise)
Definition of RMU: Correct use of medicine - right patient, dose (considering weight), and completing courses for recmmended period
Dispensers in the facility: nurses and orderlies
Effect of PTC as an intervention: improvement soon after the meeting then people go back to not prescribing according to guideline
Effect of PTC intervention: not working - the culture of prescribing needs to change (actual practice)
Facility practicing RMU - Yes - give correct medication at right time and educate patients on how to take medicine
Facility practicing RMU: Challenges with monitoring what patient is reacting to - no prescription record stas at the facility
Facility practicing RMU: Giving information on importance of completing course and advising partners to come for treatment for those with STIs
Facility practicing RMU: Givng information on the importance of not sharing medicines
Facility practicing RMU: Issues of polypharmacy addressed in meetings
Facility practicing RMU: No, irrational prescriber addressed by pharmacy personnel
Facility practicing RMU: Not 100% but trying level best to give right medicines to the right patient
Facility practicing RMU: Overuse of antibiotics
Facility practicing RMU: Trying but stock-out are a challenge. Suppliers to CMS do not get paid on time, hence CMS will not have the medicines.
Facility practicing RMU: Yes, according to latest STG/EML
Facility practicing RMU: Yes, doctors have meetings to discuss prescribing practices.
Facility practicing RMU: Yes, have all treatment guidelines for differengt conditions
Facility practicing RMU: Yes, polypharmacy has been addressed to encourage staff to prescribe less medicines.
Facility practicing RMU: yes, proper prescribing - the way taught in workshops
Factors affecting RMU Practices: different practice ethics by different prescribers
Factors affecting RMU practices: no following of guidelines by foreign doctors
Factors affecting RMU Practices: no guidelines for nurses on who should prescribe - all nurses can prescribe.
Factors affecting RMU Practices: no pre-practice training to standardize prescribing fro foreign doctors. Foreign doctors lack understanding of in-country pattern of diseases.
Factors affecting RMU Practices: no standardized training for practicing doctors. Doctors coming from all parts of the world with differing trainings
Factors affecting RMU Practices: nurses not trained on prescribing and writing out prescriptions
Factors affecting RMU Practices: polypharmacy
Factors affecting RMU practices: poor history taking and polypharmacy
Factors affecting RMU Practices: poor history taking for patients taking medicine from more than one facility and medicine interactions.
Factors affecting RMU Practices: practitioners not using the guideline and EML
Factors affecting RMU Practices: pressure from patients
Factors affecting RMU Practices: treatment not according to diagnosis but symptoms
Factors affecting RMU Prcatice: Absence of RMU in the country
Handling expired stock: record in the list of expired medicines, reporting to the regional matron and requesting CMS to fetch the stock but CMS has never come to collect the stock
How RMU Practices can be improved: trainig and change of culture in prescribing.
How STGEML was introduced to facility: Requested from regional matrons and sisters
How stock-outs are handled: request medicines from sister facilities, send patients to go and buy
Improvement of rational use since introduction of guideline and now: no, graph going down
In-service trainin on lead times for delivery of medicines from CMS and what medicines are available in hospitals for referals
Interventions for RMU: Availability of guidelines and EML
Interventions to promote RMU: "Drug worksheet" that is adhered to for prescribing. Anything outside the worksheet - efforts are made to source it.
Involvement in roll-out of STG/EML: RHMT and matrons involved, not staff from the facility
Meedicines out of stock: all pediatric antibiotics
Mentorship
mmm yah they do at times they do yah som
No antihypertensives
No communication from CMS on stock availability
No guidelines and protocols
No supply of medicines
No use of Guidelines though available and in-service done
Orientation to guideline: yes, by people from pharm health and Ministry of Health
Other RMU Interventions in facility: South African Medicine formulary
Patient Information on use of medicines: explain how and for how long t use, even using the local language
Pharmaceutical team : Nursing sister supervises
Poor translation of decisions taken in PTC meetings to practice
Proper prescribing learnt at facility through school training on guidelines and workshops
proper storage of medicines in adequate amounts
proper supply from CMS
PTC as an intervention for RMU: Present but not functional or effective
PTC as an intervention: not available
PTC as an intervention: not present. The matron takes up issues relating to pharmacy
Reason for no supply of stock: no reasons given by CMS
Reasons for no supply of medicines from CMS: Not recommended to be available at level of care (clinic)
Reasons for polypharmacy: Impressing patients, Pressure from patients
Reasons for PTC not to be fucntional: driven by pharmacy department and hence seen as something for "pharmacy". The few meetings that take place, only stock-outs are discussed, no looking at other challenges on management of patients in the facility e.g hypertensioon
Reasons for stock-outs: CMS not supplying enough medicines and taking long times to supply
Recommedations to improve RMU: Medicines to come with labels from CMS e.g 5L DPH
Recommendation to improve RMU: Mentorship
Recommendation to improve RMU: Training on inventory management - because facilities do not know how to do this they end over-ordering
Recommendation: Review of the guideline at least every 2 years like other guidelines
Recommendations on how to improve RMU: government to enforce and strengthen RMU
Recommendations to improve RMU: Consistent supply of medicines, developing participatory facility-based guidelines (localised), educate/ train people on clinical conditions and medicines
Recommendations to improve RMU: Continuous professional development for pharmacy sector on medicines in use in country, conditions emerging.
Recommendations to improve RMU: Development , implementation and monitoring of RMU policies. Monitoring to be done by senior Ministry offcials
Recommendations to improve RMU: government to report adverse drug reactions and drug-drug interactions
Recommendations to improve RMU: Guideline review and update to include emerging conditions
Recommendations to improve RMU: Have doctors deployed on a full-time basis in clinics. Regular review of patients with chronic conditions and adjusting their medication
Recommendations to improve RMU: Having nurses specially trained on RMU and ensuring that all facilities have such nurses with all the rotation that happens with nurses
Recommendations to improve RMU: Head pharmacist to supply more antibiotics particularly for skin conditions. Different medicine for condition given in such cases where the antibiotic is not available
Recommendations to improve RMU: In-service training
Recommendations to improve RMU: Introduce guidelines relevant to all levels of care. Need fully functional laboratories to conduct sensitivity tests to rationally use antibiotics. There currently is a lot of resistance to antibiotics
Recommendations to improve RMU: It is customary to do research in Swaziland and not feedback to participants nor implement recommendations. Post-research we need to implement those recommendations
Recommendations to improve RMU: Make some medicines availablee in hospitals also available in health centres
Recommendations to improve RMU: Making more medicines available at clinic level not just health centres and hospitals
Recommendations to improve RMU: Medicine managers need to be willing t change, policies on RMU should be in place and enforced
Recommendations to improve RMU: Mentoring on pharmaceuticals and writng of documentation relating to pharmacy
Recommendations to improve RMU: Ministryrequested to review guidelines and make some medicines available in health centres to reduce referals
Recommendations to improve RMU: monthly in-service trainings, promotion of use of guidelines, continued discussions between pharmacy and prescribers
Recommendations to improve RMU: Need a pharmacy assistant
Recommendations to improve RMU: One week training on pharmacy issues
Recommendations to improve RMU: presence of a Pharmacist
Recommendations to improve RMU: Revise STG/EML and medicne distribution
Recommendations to improve RMU: Revision of STG/EML and Ordering form
Recommendations to improve RMU: Senior staff from the Ministry to visit twice yearly and help with stock rotation
Recommendations to improve RMU: Supervision/mentorship
Recommendations to improve RMU: The Ministry needs to train doctors, particularly those coming outside our region, on rational prescribing before posting them to facilities
Recommendations to improve RMU: To get medicines from CMS, Staff to be trained on RMU and pharmacy issues
Recommendations to improve RMU: Training every 6 months to cater for staff rotations
Recommendations to improve RMU: Training of nurses on RMU - from an outsider as they would not listen to someone from the facility.
Recommendations to improve RMU: Training of ptrescribers
Recommendations to improve RMU: training particularly for new nurses
Recommendations to improve RMU: Training, provision of a pharmacy assistant as people not trained in medicines are dispensing at this facility
Recommendations to promote RMU: Working as a team and listening to each other on patient management issues
Recommendations to proomote RMU: Medical officers to take staff through training on medicines when they come and work at the clinic
Recommendations: CMS to ask what conditions are prevalent in communities where some facilities are and try and make sure that those facilities get medicines to deal with those conditions
Recommendations: CMS to do in-service training as time in workshops is limited for all participants to share real struggles they face in facilities
Recommendations: guideline needs to be updated. Some items are old
Recommendations: having someone with a background in pharmacy in the clinic
Recommendations: in-service training
Recommendations: in-service training on use of medicines
Recommendations: mentorship as it's only a pharmacy asistany working - no pharmacist
Recommendations: Mentosrship/Supervision
Recommendations: monitoring of RMU practices by senior personnel in the Ministry
Recommendations: pharmacy assistant to help address pharmaceutical issues
Recommendations: Revise distribution and availability of other services such as blood transfusion and theatre particularly for facilities that are not easily accessible geographically.
Recommendations: site visits to clinic by pharmacists
Recommendations: Supervision
Recommendations: Training
Recommendations: training on antibiotics use
Recommendations: training on RMU
Recommendations: training particularly for nurses
RMU and consumers challenges: patient dissatisfaction
RMU and consumers/patients: practiced well in facility - proper labeling and counseling. SiSwati language a challenge in explaining to illiterate and elderly patients but time taken to explain until the patient understands what medicine they are taking and how to take it.
RMU and Consumers: because of stock-out patients have to go and buy medicines, therefore not sure if they actually do that
RMU and Consumers: consumers, particularly the elderly feel that polypharmacy is the right way to treat conditions
RMU and Consumers: difficult to know if patients are using medicines correctly
RMU and consumers: difficult to practice on patients if prescribing is irrational
RMU and consumers: Facility does polypharmacy because patients take too long to present to the facility
RMU and consumers: insulin has been out of stock for about 3 months. Patients are sent t go and buy - staff not sure if these patients actually buy the medicines.
RMU and consumers: language barrier with Mozambican nationals and the elderly. The elderly relying on children to explain to them how to take medicines
RMU and Consumers: medicine labels are done iin SiSwati and have information on reasons for taking medicines and how to take the medicines
RMU and consumers: not practiced due to stock-outs. No paediatric formulations at the moment
RMU and consumers: patient dissatisfied if they don't get medicines particularly antibiotics
RMU and Consumers: patients discontinue taking chronic medicines because they are not available in nearby clinics and they have to travel to bigger facilities which are far to refill
RMU and consumers: patients get adequate informtion from the nurse though it's orderlies dispensing
RMU and consumers: picking the correct amount of medicine at the correct time interval and initiating proper treatment
RMU and medicines not in order list - patients sent to mother facilities
RMU and Partners: Facility benefits from visits from pharmacist ffrom partners who help with inventory management
RMU Challenges: Not knowing if the consumers themselves are practicing RMU. Adherence a big challenge. Diagnosis also a challenges as the country does not have diagnostic processes in place - hence work with differential diagnoses which make it difficult to adhere to guidelines.
RMU Definition: Appropriate use of medicine - proper medication, dose adjusted to patient needs, avoiding wastages, no overprescribing or underprescribing.
RMU Definition: Avoiding over and uner-treatment of patients
RMU Definition: avoiding polypharmacy, prescribing drug of choice for patient and condition, avoiding prescribing a cocktail of antibiotics
RMU Definition: Correct medication for a specific diagnosis. Giving medication that uckly takes care of the diagnosis
RMU Definition: correct use of medicines, corre t dose and prescribing according to age
RMU Definition: dispensing medicines agreed upon by government.
RMU Definition: don't know
RMU Definition: First expiry first out in use of medicines
RMU Definition: giving adequate information to patient
RMU Definition: giving the correct medicine for the right diagnosis
RMU Definition: having enough stock and prescribing the right medicine for the right client
RMU Definition: monthly rationing of medicines for patients
RMU Definition: prescribing according to the EML, prescribing and dispensing medicines recommended to level of care
RMU Definition: prescribing correct medicine for patient condition. Rational use is different for screening or if there is long-term use of a particular medicine
RMU Definition: prescribing right medicine for the right illness
RMU Definition: proper history taking, doing investigations before prescribing, prescribing according to the guidelines
RMU Definition: ration per facility, don't know
RMU Definition: right medicine, right patient, right dose, unexpired medicine
RMU Definition: right patient, dose,medicine, and appropriate use. Good inventory management (ordering, storage, packing). Proper diagnosis and adequate supply to patient
RMU Definition: use of specific medicines for specific ailments taking into consideration the number of medicines used to treat the patient
RMU Intervebtions: Pharmaceuticalmeetings held once in 3 months.
RMU Intervention - PTC
RMU Intervention: In-service nurses meetings every Friday - discuss grievances concerning medicines and conditions presenting to the facility
RMU Intervention: Latest STG/EML
RMU Intervention: PTC functional but doesn't meet as often as they should. Issues discussed - medicines, side effects, medicine shortages, prescribing habits, new medicines in the market, substitutes form medicines that are out of stock
RMU Intervention: training - someone came 2 weeks back to train on storage and allowed staff to ask questions
RMU Interventions: clinical meetings every week. Different depratments in facility bring up concerns and challenges - these are taken up to the PTC which takes the final decision.
RMU Interventions: CMS sometimes busy but very helpful whenever they can
RMU Interventions: Community improvement project -coordination, planning, implementation and review of healthcare packages and services. Focal person in charge of ordering and receiving stock according to ehat has been ordered from CMS. If CMS does not supply what was ordered, order is sent back. Proper storage and monitoring of medicines.
RMU Interventions: doctors' meetings
RMU Interventions: facility-based formulary drawn from STG/EML. Inventory control and management. Weekly and regular review of stock to manage expiring stock.
RMU Interventions: Guidelines
RMU Interventions: have not been trained, have no PTC
RMU Interventions: in-service training among staff in the pipeline
RMU Interventions: In-service training. Challenges in attaending external training as facility's core aim is to help communities - if external training is happening during outreach time it's difficult for someone from facility to attend that meeting.
RMU Interventions: Matron to give fresh concepts
RMU Interventions: monthly staff meetings
RMU interventions: Mr Albert - a pharmacist from government.
RMU Interventions: Mr Albert (Pharmacist) comes twice a week to help with stock rotation, disposal of expired stock, how to dispense and info to be given to patients during dispensing.
RMU Interventions: need for regular in-service trainings
RMU Interventions: need mentorship and supervision
RMU Interventions: no facility formulary derived from the STG/EML. SMO to address challenges on issues that are not being dealt with in PTCs in future
RMU Interventions: no PTC but CMS open and always willing to help with stuff they do not understand
RMU Interventions: no PTC but issues relating to pharmacy discussed with people who come to do stock take and check drug form
RMU Interventions: no trainings but clinical meeting to start soon. Staff capable of training each other but need support from a Pharmacist
RMU Interventions: pharmacy assistant still being taught how to use the STG, was not oriented on arrival, has never seen the STG/EML
RMU Interventions: Policies and documents - doctors' documents, nurses list, medicine list, and management reports
RMU Interventions: prescribing guidelines from Southern Africa and America. Electronic database tat has a reference list. Have SD STG/EML but not using it much
RMU Interventions: PTC - partly functional. Issues on RMU, challenges and prescriptions not discussed in PTC meetings.
RMU Interventions: PTC available at mother facility. Liaison with this committee through the matron.
RMU Interventions: PTCs introduced in 2014 and functioned well 2014-2015. Then too many committees that the pharmacy personnel must be involved in - PTC stopped functioning.
RMU Interventions: received training in a workshop
RMU Interventions: Regional pharmacist and Regional Matron
RMU Interventions: SOPs from the Ministry, relevant guidelines for particular conditions (TB, Child welfare services)
RMU Interventions: staff meetings as nurses - assist each other on management of common conditions
RMU Interventions: staff meetings once or twice a month to correct prescribing practices
RMU Interventions: Standard treatment plan
RMU Interventions: STG
RMU interventions: STG available but not in the prescribing and dispensing area. Prescring and dispensing done in the same room by the same person.
RMU Interventions: STG in consulation room, not in pharmacy
RMU Interventions: STG/EML
RMU Interventions: STG/EML and ICI
RMU Interventions: STG/EML not used properly
RMU Interventions: STG/EML present
RMU Interventions: STG/EML supplied from the regional office but no trainig on it. ICAP supported with pharmacy issues - how to prescribe in line with guideline, side effects, polypharmacy around 2014-2015. Since then no support
RMU Interventions: STG/EML that nurses are encouraged to follow
RMU Interventions: STG/EML, but prescribers not using it particularly nurses.
RMU Interventions: Team managing pharmaceutical comprises of nurses from the facility
RMU Interventions: Team work, dispenser sits in the same room with the prescriber and able to correct doctor's error immediately
RMU Interventions: training done by Ministry and MSH
RMU Interventions: training from CMS received a year ago
RMU Interventons: PTC - deliberates on use of essential medicines, enforces adherence to guidelines, deliberates on new medicines /interventions that the Ministry can buy for facility and include on EML
RMU Interventtions: Senior pharmacy committee comprising of the physicisans and nurses (facility has no pharmacy personnel). Committee discusses - stock issues and prescribing guidelines, motivate for new medicines that cannot be orderd from CMS to be addes to facility list.
RMU on consumers/patients: Not practiced - patients want many medicines even if they don't need them = polypharmacy
Sending patients to hospitals or pharmacies in town
Source of Medicine Supply: facility is a non-profit organization sourcing their own medicines and only getting TB and ART medicines from CMS
Source of medicines: RFM
Sources of healthcare provision: healthcare facilities and traditional healers
Sourcing medicines not in the formulary for clinics: instruct patient to buy. Source through the Sister who requests from the Regional Matron
Sourcing of medicines outside the order book for clinic: through the sister - not sure how
STG as an intervention for RMU: Participatory process was involved in developing guidelines. Staff in facility is oriented to guideline on arrival
STG as an intervention: available and used adequately. Introduced at University
STG as an intervention: available but not comprehensive for hospital level. Hospital requires more than what is in the guideline.
STG as an intervention: needs to be updated to include more conditions
STG/EML and RMU: Guideline is tailored towards primary healthcare, not secondary level facilities
Stock challenges: CMS delays to deliver orders
Stock challenges: CMS delivering older orders results in overstocking
Stock Challenges: Facility under-ordering.
Stock-outs and RMU: Stock-out not a problem and do not result in irrational use as there is an option to substitute and not do polypharmacy
Suppier for medicines: RFM
Supplier of medicines: CMS and buying
Teaching patients on RMU: Not done, only how to take medicine
Train new staff on facility-based guidelines - conditions and medicines.
Training on RMU: Not done, but needed
Training on RMU: Not pharmacy-initiated but incorporated into trainings such as the ICI
Use of guideline: yes, new nurse so carry it everywhere
Use of STG/EML: taken through orientation on how to use amd encouraged to use medicines specified for the clinic level of care
